# Supplementary material for: From guest to host: parasite Cistanche deserticola shapes and dominates bacterial and fungal community structure and network complexity
Source: Environ Microbiome. 2023 Feb 22;18:11. doi: 10.1186/s40793-023-00471-3 (PMC9945605; doi:10.1186/s40793-023-00471-3)
Supplement: Supplementary file 2 — Additional file 2. Supplementary tables. [file 40793_2023_471_MOESM2_ESM.xlsx]

## Sheet: TableS1
Table S1 Sequencing read and OTU statistics for amplicon (16S) and compartment (bulk soil, rhizosphere, root and stem)
Species	Samples	Raw PE	Clean PE	Raw Tags	Clean Tags	Chimera	Effective Tags	Effective Ratio (%)	Taxon Tags	Unclassified Tags	Singleton Tags	OTUs
Bulk soil	BULK1	78554	78504	77452	76459	18392	58067	73.92	28049	0	30018	1335
Bulk soil	BULK2	87355	87314	86071	84932	21016	63916	73.17	29997	0	33919	1416
Bulk soil	BULK3	123702	123628	119904	114296	31382	82914	67.03	43187	0	39727	1537
Bulk soil	BULK4	134496	134444	133097	131520	21066	110454	82.12	80033	0	30421	1564
Bulk soil	BULK5	125734	125685	124366	122813	19697	103116	82.01	75047	0	28069	1439
Bulk soil	BULK6	122545	122489	120883	119173	19947	99226	80.97	73555	0	25671	1397
Cistanche deserticola	ECD1	131442	131273	129559	127637	33127	94510	71.9	77267	0	17243	407
Cistanche deserticola	ECD2	137308	137143	135599	133956	28602	105354	76.73	90218	0	15136	417
Cistanche deserticola	ECD3	122662	122594	121216	119755	12446	107309	87.48	93147	0	14162	560
Cistanche deserticola	ECD4	121060	120997	119329	117722	25648	92074	76.06	75726	0	16348	573
Cistanche deserticola	ECD5	126142	126101	124533	122677	17566	105111	83.33	93003	0	12108	400
Cistanche deserticola	ECD6	120825	120758	119528	118161	26963	91198	75.48	73333	0	17865	512
Haloxylon ammodendron	EHA1	126832	126782	125215	123731	25982	97749	77.07	80534	1	17214	578
Haloxylon ammodendron	EHA2	133182	133119	130926	128889	18589	110300	82.82	96204	0	14096	489
Haloxylon ammodendron	EHA3	120785	120716	118266	116762	23387	93375	77.31	72652	0	20723	853
Haloxylon ammodendron	EHA4	130588	130511	128832	127232	25862	101370	77.63	76820	0	24550	856
Haloxylon ammodendron	EHA5	137117	137015	135282	133418	30810	102608	74.83	76291	0	26317	896
Haloxylon ammodendron	EHA6	89697	89650	88178	87124	20837	66287	73.9	38785	0	27502	944
Haloxylon ammodendron	NCD1	124920	124865	122882	121228	16881	104347	83.53	83306	0	21041	1001
Haloxylon ammodendron	NCD2	123054	122695	121019	119338	20547	98791	80.28	68996	0	29795	1189
Haloxylon ammodendron	NCD3	134739	134607	132682	130896	24860	106036	78.7	67991	0	38045	1158
Haloxylon ammodendron	NCD4	125736	125642	123571	122173	19242	102931	81.86	77985	0	24946	953
Haloxylon ammodendron	NCD5	137791	137719	135428	133796	19879	113917	82.67	87664	0	26253	1107
Haloxylon ammodendron	NCD6	127250	127185	124847	123238	17368	105870	83.2	83230	0	22640	1104
Cistanche deserticola	RCD1	136207	136140	134493	132721	27458	105263	77.28	72736	10	32517	1123
Cistanche deserticola	RCD2	130238	130150	128629	126967	24747	102220	78.49	71859	0	30361	985
Cistanche deserticola	RCD3	126353	126063	124436	122612	25165	97447	77.12	72462	13	24972	1001
Cistanche deserticola	RCD4	131048	130941	129407	127760	34750	93010	70.97	66491	3	26516	779
Cistanche deserticola	RCD5	121066	120952	119535	117991	19932	98059	81	71722	0	26337	1284
Cistanche deserticola	RCD6	128531	128452	126871	125206	25631	99575	77.47	66582	17	32976	1146
Haloxylon ammodendron	RHA1	122156	122101	120066	118156	15203	102953	84.28	85981	0	16972	882
Haloxylon ammodendron	RHA2	137307	137247	134439	132708	22696	110012	80.12	82988	0	27024	1085
Haloxylon ammodendron	RHA3	135980	135915	134300	132662	25366	107296	78.91	77363	24	29909	1113
Haloxylon ammodendron	RHA4	126516	126455	124753	122918	23786	99132	78.36	78853	0	20279	810
Haloxylon ammodendron	RHA5	130534	130475	128833	127211	33082	94129	72.11	72056	0	22073	614
Haloxylon ammodendron	RHA6	120074	120014	118530	116952	31459	85493	71.2	60319	0	25174	589

## Sheet: TableS2
Table S2 Sequencing read and OTU statistics for amplicon (ITS) and compartment (bulk soil, rhizosphere, root and stem)
Species	Sample Name	Raw PE	Clean PE	Raw Tags	Clean Tags	Chimera	Effective Tags	Effective Ratio (%)	Taxon Tags	Unclassified Tags	Singleton Tags	OTUs
Bulk soil	BULK1	134947	134890	121911	120519	408	120111	89.01	118105	1819	187	195
Bulk soil	BULK2	133108	133018	121057	119838	380	119458	89.75	113765	5558	135	182
Bulk soil	BULK3	137868	137794	121162	119415	464	118951	86.28	112705	5986	260	175
Bulk soil	BULK4	122314	122233	105267	103869	336	103533	84.65	95431	7866	236	160
Bulk soil	BULK5	128535	128473	121997	120365	87	120278	93.58	118817	1305	156	170
Bulk soil	BULK6	122873	122764	114120	113314	165	113149	92.09	112246	657	246	80
Cistanche deserticola	ECD1	125974	125933	121178	119925	1602	118323	93.93	117613	6	704	179
Cistanche deserticola	ECD2	120713	120674	116071	114401	975	113426	93.96	111583	13	1830	164
Cistanche deserticola	ECD3	72066	72037	68669	67469	1375	66094	91.71	65617	1	476	146
Cistanche deserticola	ECD4	126559	126524	122551	121312	2981	118331	93.5	117675	9	647	132
Cistanche deserticola	ECD5	136646	136609	133073	131910	1724	130186	95.27	129761	2	423	133
Cistanche deserticola	ECD6	134436	134399	129684	128251	1591	126660	94.22	126098	44	518	192
Haloxylon ammodendron	EHA1	133002	132966	128945	127915	1205	126710	95.27	126374	7	329	179
Haloxylon ammodendron	EHA2	134709	134655	130131	128732	2433	126299	93.76	125497	21	781	127
Haloxylon ammodendron	EHA3	124456	124420	120375	119207	2479	116728	93.79	116213	37	478	126
Haloxylon ammodendron	EHA4	58146	58121	55275	54602	1464	53138	91.39	52254	490	394	204
Haloxylon ammodendron	EHA5	124971	124921	121266	120072	677	119395	95.54	119241	6	148	107
Haloxylon ammodendron	EHA6	126089	126036	121627	120539	3270	117269	93	116753	129	387	182
Haloxylon ammodendron	NCD1	130701	130617	96201	94864	112	94752	72.5	94141	274	337	156
Haloxylon ammodendron	NCD2	134881	134816	125707	123993	95	123898	91.86	121797	1459	642	194
Haloxylon ammodendron	NCD3	121352	121301	108477	107394	202	107192	88.33	106497	381	314	221
Haloxylon ammodendron	NCD4	124887	124824	115368	113696	124	113572	90.94	111602	1589	381	177
Haloxylon ammodendron	NCD5	122655	122593	116338	114750	119	114631	93.46	113387	556	688	181
Haloxylon ammodendron	NCD6	126795	126719	119647	118187	19	118168	93.2	117393	96	679	82
Cistanche deserticola	RCD1	125083	125048	121613	120591	609	119982	95.92	119757	15	210	169
Cistanche deserticola	RCD2	121289	121257	117150	115784	1766	114018	94.01	113030	367	621	153
Cistanche deserticola	RCD3	125321	125281	121200	120099	1256	118843	94.83	118466	9	368	161
Cistanche deserticola	RCD4	133701	133655	128662	126973	959	126014	94.25	125436	60	518	207
Cistanche deserticola	RCD5	136918	136883	132707	131635	1894	129741	94.76	129066	63	612	231
Cistanche deserticola	RCD6	133764	133722	129104	127813	1019	126794	94.79	126285	56	453	198
Haloxylon ammodendron	RHA1	123553	123505	118731	117331	324	117007	94.7	116658	148	201	153
Haloxylon ammodendron	RHA2	128632	128586	124609	123220	394	122826	95.49	122473	8	345	161
Haloxylon ammodendron	RHA3	131465	131430	127066	125769	1252	124517	94.71	124039	14	464	197
Haloxylon ammodendron	RHA4	128490	128451	124412	123196	883	122313	95.19	122065	3	245	171
Haloxylon ammodendron	RHA5	128126	128086	123993	122702	538	122164	95.35	121863	29	272	188
Haloxylon ammodendron	RHA6	124098	124065	120634	119450	1057	118393	95.4	118045	3	345	202

## Sheet: Table S3
Table S3 Full differential abundance bacteria using Deseq2
BULK vs NCD
OTU	baseMean	log2FoldChange	lfcSE	stat	pvalue	padj	group	Genus
OTU000610	35.1434	-8.27397	1.83803	-4.50154	6.74613e-06	0.000114763	Down	Rhodanobacter
OTU000775	17.4902	-7.75218	1.37242	-5.64856	1.61795e-08	9.31625e-07	Down	Adhaeribacter
OTU000666	16.6877	-7.68666	1.53958	-4.99271	5.95389e-07	1.74211e-05	Down	Gemmatimonas
OTU000696	16.4763	-7.66683	1.34544	-5.69837	1.20956e-08	7.37327e-07	Down	Herpetosiphon
OTU000476	43.1594	-7.54752	1.46121	-5.16526	2.4011e-07	7.98367e-06	Down	Massilia
OTU000746	13.3786	-7.37054	1.3831	-5.329	9.87565e-08	4.01335e-06	Down	Herpetosiphon
OTU000860	12.6911	-7.29173	1.33359	-5.46774	4.55809e-08	2.22283e-06	Down	Herpetosiphon
OTU000763	17.281	-7.24513	1.54677	-4.68404	2.81273e-06	6.42972e-05	Down	Belnapia
OTU000783	14.2984	-6.97614	1.27313	-5.4795	4.26538e-08	2.15181e-06	Down	Altererythrobacter
OTU000886	9.47981	-6.86797	1.52689	-4.498	6.85964e-06	0.000115352	Down	Herpetosiphon
OTU000183	154.273	-6.70415	1.00874	-6.64608	3.01007e-11	4.24086e-09	Down	Subgroup_10
OTU000467	37.9115	-6.69119	1.12433	-5.95127	2.66072e-09	2.04875e-07	Down	Cellulomonas
OTU001355	8.24899	-6.65689	1.75445	-3.79429	0.000148069	0.00131167	Down	Kineosporia
OTU000976	7.62468	-6.55934	1.59683	-4.10772	3.99583e-05	0.000487158	Down	Pirellula
OTU001245	6.48348	-6.3264	1.66456	-3.80065	0.000144316	0.0013114	Down	Nitrospira
OTU001123	6.47862	-6.32199	1.76435	-3.58317	0.000339444	0.00252085	Down	Jatrophihabitans
OTU000612	25.6934	-6.291	1.41638	-4.44161	8.92898e-06	0.000140463	Down	Acidibacter
OTU001103	6.11214	-6.23907	1.68524	-3.70218	0.000213751	0.00169955	Down	FFCH7168
OTU001214	6.09233	-6.23185	1.8235	-3.41753	0.000631919	0.00412722	Down	SM1A02
OTU001242	5.80368	-6.16428	1.8223	-3.38268	0.000717811	0.00466376	Down	Bdellovibrio
OTU000952	5.06377	-5.97088	1.87501	-3.18446	0.00145024	0.00815724	Down	Nannocystis
OTU001820	4.80511	-5.87375	1.89811	-3.09452	0.00197129	0.0100839	Down	alphaI_cluster
OTU001615	4.79854	-5.87042	1.93683	-3.03094	0.00243797	0.0118105	Down	Galbitalea
OTU000661	6.14191	-5.72572	1.70104	-3.36602	0.000762618	0.0048721	Down	Brevundimonas
OTU001364	4.10339	-5.65704	1.6546	-3.41897	0.000628584	0.00412385	Down	Bdellovibrio
OTU001484	4.0386	-5.64052	2.08239	-2.70868	0.00675524	0.0263544	Down	Herpetosiphon
OTU001451	3.95205	-5.61351	1.9446	-2.88671	0.0038929	0.0172064	Down	Bdellovibrio
OTU001426	3.86104	-5.57363	1.8559	-3.00319	0.00267165	0.0125679	Down	Caulobacter
OTU001578	3.6723	-5.48356	1.74559	-3.14137	0.00168159	0.00894604	Down	Candidatus_Alysiosphaera
OTU002048	3.61124	-5.46086	2.16045	-2.52765	0.0114829	0.0396667	Down	Kineococcus
OTU000030	21.0012	-5.45538	1.63599	-3.33461	0.0008542	0.0053635	Down	Paenibacillus
OTU001454	3.35711	-5.37896	1.48531	-3.62143	0.000292975	0.0022441	Down	Haliangium
OTU000682	15.0208	-5.36798	1.39628	-3.84449	0.000120803	0.00111858	Down	Gemmatirosa
OTU001554	3.24334	-5.33163	1.66862	-3.19523	0.00139718	0.00792279	Down	Haliangium
OTU001678	3.24697	-5.31432	2.13773	-2.48596	0.0129203	0.0432548	Down	Kocuria
OTU001273	4.53114	-5.29889	1.53054	-3.4621	0.000535982	0.00368141	Down	Bdellovibrio
OTU001716	3.08216	-5.23873	1.88562	-2.77825	0.00546533	0.02246	Down	Anaeromyxobacter_dehalogenans
OTU001015	7.60166	-5.17529	1.63061	-3.17383	0.00150441	0.00833992	Down	Subgroup_10
OTU001142	5.77122	-5.14985	1.64092	-3.1384	0.00169876	0.00897214	Down	Gemmatimonas
OTU001693	3.53987	-4.91872	1.77395	-2.77275	0.00555842	0.022715	Down	Saccharothrix
OTU000277	119.74	-4.87242	0.93656	-5.20246	1.96663e-07	6.85044e-06	Down	Azohydromonas
OTU000956	4.60458	-4.82543	1.40185	-3.44218	0.000577049	0.0039017	Down	Paenibacillus
OTU000192	124.624	-4.79664	0.932496	-5.14387	2.6914e-07	8.75003e-06	Down	Adhaeribacter
OTU001810	2.24177	-4.77039	1.97495	-2.41544	0.0157161	0.0491295	Down	Paenibacillus
OTU000794	13.9482	-4.7418	1.19712	-3.96102	7.46301e-05	0.000774353	Down	Candidatus_Alysiosphaera
OTU000704	16.6319	-4.73536	1.2682	-3.73393	0.000188518	0.00154079	Down	Modestobacter
OTU001670	4.27767	-4.70919	1.70361	-2.76425	0.00570543	0.0231513	Down	I-8
OTU000437	11.0794	-4.53856	1.37756	-3.29464	0.000985483	0.00603248	Down	BIyi10
OTU001485	4.92663	-4.51454	1.8666	-2.41859	0.0155807	0.0489155	Down	Brevibacillus
OTU001105	6.20654	-4.50694	1.7113	-2.63364	0.0084476	0.0316083	Down	Bryobacter
OTU002165	1.71505	-4.41878	1.79781	-2.45787	0.0139763	0.0456414	Down	Bdellovibrio
OTU001183	5.61594	-4.34702	1.52092	-2.85816	0.00426107	0.0186645	Down	Bryobacter
OTU001356	4.37357	-4.3022	1.47688	-2.91302	0.00357947	0.0161131	Down	RB41
OTU000590	15.3635	-4.29235	0.987294	-4.34759	1.37639e-05	0.000205475	Down	Aeromicrobium
OTU001226	4.30641	-4.28277	1.64316	-2.60643	0.00914907	0.0337156	Down	Craurococcus
OTU001209	7.72324	-4.21869	1.37166	-3.07561	0.00210076	0.0106716	Down	Constrictibacter
OTU000579	15.8022	-4.17075	1.52371	-2.73723	0.00619583	0.0245651	Down	Parablastomonas
OTU000697	18.297	-4.16853	1.28211	-3.2513	0.00114879	0.00669594	Down	Bdellovibrio
OTU000142	206.499	-4.16647	0.769989	-5.41108	6.26448e-08	2.77725e-06	Down	Blastococcus
OTU000334	60.483	-4.08021	1.02818	-3.96839	7.23601e-05	0.000756163	Down	Gemmatimonas
OTU001280	5.11873	-4.04672	1.66672	-2.42796	0.0151841	0.0479792	Down	Haliangium
OTU000312	68.3316	-3.89413	0.956641	-4.07063	4.68865e-05	0.000544404	Down	Bryobacter
OTU001190	6.25173	-3.88079	1.39295	-2.78601	0.00533604	0.0219905	Down	Haliangium
OTU000858	10.803	-3.80572	1.2391	-3.07136	0.00213083	0.0107868	Down	Defluviicoccus
OTU000300	71.638	-3.71941	0.966028	-3.85021	0.000118018	0.00111394	Down	Subgroup_10
OTU001019	4.59429	-3.56245	1.43815	-2.47711	0.013245	0.0438149	Down	Sandaracinus
OTU000546	26.6145	-3.55019	0.805746	-4.40609	1.05252e-05	0.000162087	Down	Sorangium
OTU001497	4.57866	-3.50739	1.38973	-2.52379	0.0116096	0.0397771	Down	possible_genus_04
OTU000113	65.0942	-3.45436	0.869004	-3.97508	7.03564e-05	0.000747899	Down	Marmoricola
OTU001247	5.14751	-3.4388	1.17123	-2.93605	0.00332424	0.0151036	Down	Bdellovibrio
OTU000250	86.3764	-3.4325	1.05083	-3.26648	0.00108895	0.00650257	Down	Herpetosiphon
OTU000285	78.7252	-3.21022	0.999247	-3.21264	0.00131523	0.00751631	Down	Ellin6055
OTU000451	30.4881	-2.97001	1.10087	-2.69788	0.00697833	0.0271524	Down	Ellin6055
OTU000386	49.2316	-2.96429	0.698686	-4.24267	2.20874e-05	0.000299202	Down	Nitrospira
OTU000396	36.3856	-2.86412	0.99326	-2.88356	0.00393211	0.0173274	Down	Lechevalieria
OTU000873	8.89682	-2.83587	1.07159	-2.64641	0.00813509	0.0308333	Down	Bdellovibrio
OTU000298	77.9887	-2.72452	0.833935	-3.26706	0.00108669	0.00650257	Down	Bryobacter
OTU000554	22.3744	-2.57545	0.853825	-3.01637	0.00255819	0.0122308	Down	Gemmatimonas
OTU000521	21.4269	-2.49528	0.952568	-2.61953	0.00880507	0.0326442	Down	Sphingoaurantiacus
OTU000406	38.2924	-2.4801	0.698884	-3.54865	0.000387205	0.00284664	Down	Constrictibacter
OTU000321	60.2701	-2.3197	0.841191	-2.75764	0.00582206	0.0234647	Down	Microvirga
OTU000382	46.5003	-2.26665	0.723218	-3.13412	0.00172371	0.00907117	Down	Microvirga
OTU000784	9.84707	2.30514	0.946367	2.43578	0.0148599	0.047364	up	OM27_clade
OTU000093	175.747	2.43983	0.783489	3.11405	0.00184536	0.00959575	up	Nocardioides
OTU000189	104.104	2.48696	0.688745	3.61086	0.000305183	0.00231339	up	Nitrospira
OTU000377	34.1756	2.50384	0.947755	2.64186	0.0082452	0.0311699	up	Paenibacillus
OTU000593	16.8962	2.60536	1.03946	2.50646	0.0121947	0.0412029	up	Nonomuraea
OTU000502	21.5086	2.70285	0.853094	3.16828	0.00153341	0.00836749	up	Bryobacter
OTU000271	65.6032	2.78999	0.94104	2.9648	0.00302883	0.0139345	up	I-8
OTU000550	10.2345	2.8747	1.10734	2.59605	0.00943033	0.0343198	up	Glycomyces
OTU000717	11.3649	3.50391	1.23496	2.83725	0.00455035	0.019813	up	Bryobacter
OTU000731	11.1188	3.79653	1.05214	3.60839	0.000308099	0.00232345	up	I-8
OTU001409	2.43802	4.11231	1.5171	2.71063	0.00671552	0.0262695	up	Nonomuraea
OTU000199	69.4488	4.22634	1.01869	4.14878	3.34251e-05	0.0004164	up	Glycomyces
OTU000569	18.2263	4.28341	1.07861	3.97122	7.15057e-05	0.000752611	up	Nocardioides
OTU000343	44.7583	4.31128	1.12621	3.82812	0.000129126	0.0011807	up	Nocardioides
OTU001314	3.00944	4.95079	1.75974	2.81336	0.00490262	0.0209112	up	Azotobacter
OTU001238	3.62461	5.22367	1.9116	2.73262	0.00628336	0.0248448	up	SM1A02
OTU000626	16.6874	5.48772	1.38076	3.97443	7.05469e-05	0.000747899	up	Nitrospira
OTU000112	190.694	5.66482	1.31946	4.29327	1.76057e-05	0.000252521	up	wb1-P19
OTU000902	7.16871	5.7054	1.66835	3.41979	0.000626701	0.00412385	up	Paenibacillus
OTU001028	6.22394	5.99914	1.59718	3.75609	0.000172585	0.00145111	up	Procabacter
OTU001018	6.97911	6.16432	1.57278	3.91938	8.87773e-05	0.000883545	up	Bryobacter
OTU000499	22.6578	7.3787	1.40591	5.24835	1.53464e-07	5.58396e-06	up	Streptomyces
BULK vs RHA
OTU	baseMean	log2FoldChange	lfcSE	stat	pvalue	padj	group	Genus
OTU000081	163.548	4.12005	1.12402	3.66547	0.000246886	0.00201891	up	Streptomyces
OTU000479	9.55104	-4.42272	1.42905	-3.09487	0.00196898	0.0102684	Down	Pajaroellobacter
OTU000426	1.88384	5.48092	2.22988	2.45794	0.0139735	0.0394916	up	Bacteroides
OTU000953	3.21992	6.33897	1.9945	3.17823	0.00148178	0.00827157	up	Chryseolinea
OTU000510	14.3786	2.43104	0.904219	2.68856	0.00717616	0.02486	up	Pedomicrobium
OTU000896	2.19195	5.74316	2.18701	2.62603	0.00863876	0.028224	up	Paracoccus
OTU000285	33.4256	-3.19584	1.35845	-2.35256	0.0186445	0.0483351	Down	Ellin6055
OTU000908	5.69686	6.64145	1.88666	3.52022	0.000431191	0.00313634	up	Sandaracinus
OTU000433	57.4003	9.98542	2.00111	4.98993	6.04014e-07	3.09166e-05	up	Gracilimonas
OTU000183	67.2372	-4.61675	1.31282	-3.51667	0.000436991	0.00316189	Down	Subgroup_10
OTU000436	9.04854	4.56707	1.60587	2.84399	0.00445528	0.0178213	up	Nocardiopsis
OTU000057	193.219	-2.5061	0.865666	-2.89499	0.00379167	0.0160547	Down	Ellin6055
OTU001498	4.85845	5.86901	2.26025	2.59662	0.00941469	0.0299795	up	Streptomyces
OTU000841	4.01501	6.62969	2.13105	3.11099	0.0018646	0.00991107	up	Flavobacterium
OTU000728	3.71108	4.45493	1.74184	2.5576	0.0105399	0.0323691	up	Nocardioides
OTU001351	5.65929	6.10155	1.87187	3.2596	0.00111569	0.00664608	up	SM1A02
OTU000300	31.1546	-3.17147	1.21173	-2.61731	0.00886262	0.0288089	Down	Subgroup_10
OTU000669	14.3949	3.17485	1.22992	2.58135	0.0098416	0.0309116	up	Iamia
OTU000250	36.8808	-5.65481	1.38557	-4.08123	4.47985e-05	0.000557762	Down	Herpetosiphon
OTU000559	16.5003	5.3142	1.46201	3.63485	0.000278147	0.00223488	up	Streptomyces
OTU000455	31.3938	6.25644	1.41995	4.40609	1.05255e-05	0.000218577	up	Paenibacillus
OTU000192	64.3895	-4.45982	1.32471	-3.36664	0.000760907	0.00498376	Down	Adhaeribacter
OTU000546	12.202	-3.12251	1.21887	-2.56182	0.0104126	0.0323039	Down	Sorangium
OTU000872	7.8011	7.58953	1.57558	4.81697	1.45753e-06	5.16489e-05	up	Owenweeksia
OTU000642	29.1695	6.41788	1.33151	4.82	1.43557e-06	5.16489e-05	up	Sediminicola
OTU000142	92.1767	-3.00554	1.11541	-2.69455	0.0070483	0.0245359	Down	Blastococcus
OTU000298	29.7094	-4.60916	1.25575	-3.67046	0.000242117	0.00200363	Down	Bryobacter
OTU000758	3.39806	-3.96595	1.66617	-2.38027	0.0172998	0.0461956	Down	Bryobacter
OTU000203	21.7368	-3.09699	1.11334	-2.78172	0.0054071	0.0205292	Down	Rubrobacter
OTU000169	12.5355	5.77902	1.55326	3.72056	0.00019878	0.00170629	up	Microbacterium
OTU002264	1.75235	5.45247	2.2093	2.46796	0.0135885	0.0386407	up	Pir4_lineage
OTU000153	169.043	8.87596	1.63469	5.42976	5.64289e-08	4.87405e-06	up	Marinobacter
OTU000382	18.6691	-3.30525	1.21164	-2.72791	0.0063737	0.0228791	Down	Microvirga
OTU001846	3.13438	6.23003	2.38792	2.60897	0.0090814	0.0292552	up	Subgroup_10
OTU000774	9.78042	3.40403	1.25917	2.70339	0.00686355	0.0240424	up	Paenibacillus
OTU001184	8.56723	5.61969	1.7123	3.28195	0.00103092	0.00622155	up	Jiangella
OTU000272	31.2504	3.37542	1.29365	2.60921	0.00907515	0.0292552	up	Ilumatobacter
OTU000858	4.87815	-4.48538	1.57612	-2.84585	0.00442936	0.0178213	Down	Defluviicoccus
OTU000294	42.6538	5.99059	1.4202	4.21813	2.46332e-05	0.000405274	up	Luteimonas
OTU000277	47.3778	-4.71373	1.33222	-3.53824	0.000402801	0.00296101	Down	Azohydromonas
OTU000225	39.7149	7.43682	1.81738	4.09206	4.27554e-05	0.0005447	up	Membranicola
OTU000544	45.6489	7.62772	1.957	3.89767	9.71242e-05	0.00097975	up	Zeaxanthinibacter
OTU000780	9.26913	4.20665	1.48601	2.83084	0.00464258	0.0183316	up	Bacillus
OTU000603	7.22347	-5.05469	1.5227	-3.31955	0.000901633	0.00563827	Down	Microvirga
OTU000386	19.2392	-5.97219	1.41795	-4.21184	2.53301e-05	0.000411837	Down	Nitrospira
OTU001389	2.76172	5.08596	2.01	2.53033	0.0113956	0.033847	up	Acuticoccus
OTU001124	2.7003	5.57443	1.98141	2.81337	0.00490247	0.0192801	up	Mycobacterium
OTU000800	3.19337	-3.87581	1.57872	-2.45503	0.0140872	0.0397317	Down	Ellin6055
OTU001635	3.1261	6.27017	2.19326	2.85883	0.00425205	0.0172326	up	Peredibacter
OTU000219	15.8581	-4.24446	1.39417	-3.04444	0.0023311	0.0118878	Down	Rubrobacter
OTU000193	37.4123	6.73641	1.4168	4.75468	1.98762e-06	6.54023e-05	up	Nocardioides
OTU000651	13.178	3.68481	1.37564	2.67861	0.00739294	0.0253525	up	Streptomyces
OTU000383	19.5181	7.93256	1.6323	4.85975	1.17532e-06	4.70225e-05	up	Alcanivorax
OTU001020	8.12585	6.29865	1.85641	3.39292	0.000691529	0.00461688	up	Marinoscillum
OTU000334	25.1975	-5.32724	1.48333	-3.59141	0.000328896	0.00258258	Down	Gemmatimonas
OTU000259	40.7511	4.37943	1.22536	3.574	0.000351574	0.00271438	up	Longispora
OTU001748	3.12816	6.24745	2.14446	2.91329	0.00357639	0.0155917	up	Bdellovibrio
OTU001777	3.06032	6.24271	2.58751	2.41264	0.0158377	0.0434279	up	Litorivivens
OTU000666	7.91459	-4.12869	1.66366	-2.48168	0.0130763	0.0374928	Down	Gemmatimonas
OTU000416	57.0984	5.34965	1.3907	3.84675	0.000119697	0.0011274	up	Ochrobactrum
OTU000403	20.0846	3.0271	1.06497	2.84241	0.00447733	0.0178213	up	Paenibacillus
OTU000281	96.4338	5.13349	1.1955	4.29402	1.75464e-05	0.000310887	up	Chelativorans
OTU000384	43.8037	6.25768	1.53542	4.07556	4.5904e-05	0.000566422	up	Sphingopyxis
OTU001785	2.78624	6.05588	2.39658	2.52688	0.011508	0.0340558	up	Acinetobacter
OTU000321	24.7562	-3.32825	1.24034	-2.68333	0.00728922	0.0251536	Down	Microvirga
OTU000406	15.8436	-4.73753	1.39562	-3.39458	0.000687335	0.00461115	Down	Constrictibacter
OTU001672	4.00627	6.62364	1.93239	3.4277	0.000608716	0.00414714	up	Tepidamorphus
OTU001791	2.6035	6.03112	2.32895	2.58963	0.00960787	0.0303846	up	SM1A02
OTU000276	23.6538	-5.15758	1.36518	-3.77795	0.000158125	0.00142829	Down	Bryobacter
OTU000279	148.554	9.92353	2.04576	4.85078	1.22975e-06	4.72087e-05	up	Owenweeksia
OTU000417	17.8589	5.77005	1.43751	4.01393	5.97166e-05	0.000687737	up	Chelativorans
OTU000444	10.7547	6.77557	1.79754	3.76936	0.00016367	0.0014593	up	Streptomyces
OTU002026	2.32921	5.81044	2.16122	2.6885	0.00717739	0.02486	up	OM27_clade
OTU001066	2.09388	5.65253	2.03166	2.78223	0.00539876	0.0205292	up	Roseovarius
OTU000312	28.6535	-4.60242	1.34125	-3.43144	0.00060039	0.00412805	Down	Bryobacter
OTU000541	9.67028	-4.96506	1.55522	-3.19252	0.00141039	0.00802122	Down	Bryobacter
OTU000733	10.8363	7.5842	1.69512	4.47414	7.67193e-06	0.000182804	up	Thalassobaculum
OTU000437	42.9955	3.41148	1.34286	2.54047	0.0110704	0.0333319	up	BIyi10
OTU001089	3.79674	6.05145	1.89512	3.19317	0.00140719	0.00802122	up	Bordetella
OTU000602	15.4442	5.88105	1.79669	3.27328	0.00106308	0.00638775	up	Truepera
OTU000442	70.6291	9.20083	1.97597	4.65637	3.21834e-06	9.66903e-05	up	Alterococcus
OTU000352	11.8935	2.89236	1.14538	2.52524	0.011562	0.0340696	up	Actinophytocola
OTU000467	16.8749	-3.45358	1.23009	-2.80758	0.00499146	0.0194864	Down	Cellulomonas
OTU000699	10.813	6.7285	1.81459	3.70799	0.000208912	0.00175573	up	Glutamicibacter
OTU000415	11.545	-3.56391	1.31379	-2.71269	0.0066739	0.0236886	Down	Microvirga
OTU000487	28.1273	8.45283	1.90157	4.44517	8.7821e-06	0.000205709	up	Planktosalinus
OTU000506	19.1318	6.79408	1.62544	4.17984	2.91717e-05	0.000447948	up	Methyloceanibacter
OTU001427	6.08735	7.23835	2.28819	3.16335	0.00155966	0.00858742	up	Bacteroides
OTU001022	5.30273	6.5295	1.61324	4.04745	5.17777e-05	0.000622233	up	Tepidamorphus
OTU000658	7.12431	-3.72859	1.54232	-2.41752	0.0156267	0.0429345	Down	Bryobacter
OTU000512	40.6203	8.04881	2.04291	3.93988	8.15227e-05	0.000860033	up	SM1A02
OTU000697	7.58292	-5.1233	1.7362	-2.95086	0.0031689	0.0145014	Down	Bdellovibrio
OTU000945	7.23464	4.60522	1.94381	2.36918	0.0178278	0.0470191	up	SM1A02
OTU000463	3.49687	-4.00655	1.68926	-2.37178	0.0177025	0.0469574	Down	I-8
OTU000499	2.18164	5.2867	2.25084	2.34876	0.0188359	0.0485089	up	Streptomyces
OTU000598	9.44355	7.86691	2.3218	3.38828	0.000703315	0.00467299	up	Pseudomonas
OTU000520	26.7955	8.39134	1.56946	5.34665	8.95981e-08	6.87914e-06	up	TX1A-55
OTU001596	2.84473	6.16546	2.1499	2.86779	0.00413354	0.0168512	up	Muricauda
OTU001621	4.67167	6.82474	2.1108	3.23324	0.00122394	0.00712644	up	Marinoscillum
OTU000588	6.68822	5.48303	1.82313	3.00748	0.00263425	0.0129556	up	Subgroup_10
OTU000844	15.5254	7.59869	1.93848	3.91992	8.85776e-05	0.000906773	up	Muricauda
OTU000873	4.04932	-3.66398	1.54257	-2.37524	0.0175376	0.0466096	Down	Bdellovibrio
OTU001084	2.38584	4.8766	2.07469	2.35052	0.0187474	0.0484278	up	Patulibacter
OTU001461	4.0365	5.25833	2.06562	2.54564	0.0109077	0.0331306	up	Pir4_lineage
OTU001400	2.74995	6.0862	2.34006	2.60087	0.00929876	0.0297707	up	Paenibacillus
OTU000947	3.01653	6.18889	2.33737	2.6478	0.00810181	0.0269847	up	Nannocystis
OTU000899	10.6993	5.35096	1.93294	2.7683	0.00563502	0.0211046	up	Bacillus
OTU000706	15.0899	5.52201	1.75988	3.13772	0.0017027	0.00919194	up	Candidatus_Berkiella
OTU000794	6.0404	-4.79515	1.63014	-2.94156	0.00326566	0.0147511	Down	Candidatus_Alysiosphaera
OTU001609	4.94059	6.92393	2.32334	2.98016	0.00288099	0.0135641	up	Cerasicoccus
OTU000640	26.7539	7.44724	1.78086	4.18182	2.89186e-05	0.000447948	up	PAUC26f
OTU000909	3.56507	-4.03486	1.58116	-2.55183	0.0107158	0.0326621	Down	Anaeromyxobacter
OTU000554	9.94651	-3.5542	1.34125	-2.64992	0.00805105	0.0269687	Down	Gemmatimonas
OTU000650	29.2953	6.72351	1.63987	4.10003	4.13101e-05	0.00053859	up	Subgroup_10
OTU000775	7.31835	-4.01308	1.50857	-2.66019	0.00780965	0.0263886	Down	Adhaeribacter
OTU001053	11.0761	5.80473	1.7856	3.25086	0.00115058	0.00679528	up	Paenibacillus
OTU001562	2.87082	6.1064	2.36092	2.58645	0.00969692	0.0305962	up	Haloactinopolyspora
OTU000655	5.71585	-4.71665	1.5058	-3.13233	0.00173426	0.00932585	Down	Bryobacter
OTU001550	2.13663	5.2534	2.22985	2.35594	0.0184757	0.0479951	up	Subsaxibacter
OTU000830	9.94803	5.00991	1.65201	3.03262	0.00242438	0.0120957	up	Glycomyces
NCD vs RHA
OTU	baseMean	log2FoldChange	lfcSE	stat	pvalue	padj	group	genus
OTU000081	171.049	5.65303	0.968173	5.83887	5.25576e-09	9.22678e-08	up	Streptomyces
OTU000426	1.83449	4.71435	2.04273	2.30787	0.0210063	0.0433856	up	Bacteroides
OTU000953	3.49108	6.7329	1.92655	3.49479	0.000474428	0.0019159	up	Chryseolinea
OTU000896	2.27521	5.06929	2.00503	2.52829	0.0114621	0.0265349	up	Paracoccus
OTU000999	2.14809	5.9502	1.93956	3.06781	0.00215631	0.00690019	up	Roseomonas
OTU000459	10.8241	2.90529	1.24613	2.33146	0.0197291	0.041539	up	Streptococcus
OTU000908	4.6355	7.12454	1.89389	3.76186	0.000168655	0.000775201	up	Sandaracinus
OTU000433	45.8312	10.4125	2.10314	4.95092	7.38644e-07	6.76555e-06	up	Gracilimonas
OTU000436	8.0539	6.46909	1.21325	5.33202	9.71286e-08	1.19195e-06	up	Nocardiopsis
OTU001173	6.96824	5.46122	1.89919	2.87556	0.00403316	0.0112537	up	Flavobacterium
OTU000755	2.88454	-3.01405	1.29458	-2.32821	0.019901	0.0416665	Down	Marmoricola
OTU001498	4.59448	7.07592	2.64865	2.67152	0.0075509	0.0190506	up	Streptomyces
OTU001542	1.74826	5.72163	2.26896	2.52169	0.0116792	0.026939	up	Haliangium
OTU000841	4.19233	6.9696	2.18378	3.19153	0.00141523	0.00480875	up	Flavobacterium
OTU001351	5.1956	7.2559	1.85087	3.92027	8.84506e-05	0.000435026	up	SM1A02
OTU000669	12.4593	6.49753	1.35586	4.79217	1.6499e-06	1.4091e-05	up	Iamia
OTU000571	3.53387	5.75883	1.5791	3.64692	0.000265407	0.00115283	up	Nocardioides
OTU000559	15.2454	8.3496	1.42967	5.84022	5.21318e-09	9.22678e-08	up	Streptomyces
OTU000455	28.5038	9.72747	1.48615	6.54543	5.9326e-11	2.14252e-09	up	Paenibacillus
OTU002052	2.0546	5.91404	2.20903	2.67721	0.0074239	0.0188052	up	Rhodomicrobium
OTU000490	21.3503	7.14513	1.54827	4.61492	3.93243e-06	2.96773e-05	up	Arenimonas
OTU000113	24.0196	3.31286	0.856615	3.86739	0.000110006	0.000534797	up	Marmoricola
OTU000872	7.62878	7.84281	1.28736	6.09216	1.11397e-09	2.5144e-08	up	Owenweeksia
OTU000642	34.8203	10.0132	1.53505	6.523	6.89156e-11	2.4197e-09	up	Sediminicola
OTU000253	30.8502	8.86963	1.72004	5.15665	2.51406e-07	2.69303e-06	up	Chryseobacterium
OTU000271	25.3012	-4.2471	1.05272	-4.03442	5.47384e-05	0.000290712	Down	I-8
OTU000203	26.2067	-3.18643	0.80264	-3.96993	7.18934e-05	0.000364953	Down	Rubrobacter
OTU000659	5.6604	6.41612	1.98431	3.23343	0.00122315	0.00424995	up	Paenibacillus
OTU000169	14.0938	3.61018	1.31052	2.75477	0.00587331	0.0154987	up	Microbacterium
OTU002264	1.69878	5.70453	2.19763	2.59577	0.00943799	0.0226368	up	Pir4_lineage
OTU000153	134.086	10.9988	1.52053	7.23356	4.70497e-13	3.13005e-11	up	Marinobacter
OTU001312	8.08147	7.89433	2.22883	3.54192	0.000397231	0.00163551	up	Paenibacillus
OTU001846	3.07999	6.49133	2.64898	2.4505	0.0142658	0.0315796	up	Subgroup_10
OTU000774	9.68748	4.09851	1.09579	3.74025	0.000183841	0.000835881	up	Paenibacillus
OTU000556	7.58295	-3.48382	1.21584	-2.86535	0.00416543	0.0115717	Down	Nocardioides
OTU001184	8.84297	8.0454	1.805	4.45729	8.30023e-06	5.82861e-05	up	Jiangella
OTU000272	27.0081	5.33024	1.04658	5.093	3.52436e-07	3.65147e-06	up	Ilumatobacter
OTU000590	6.5323	4.31856	1.38717	3.11322	0.00185058	0.00610741	up	Aeromicrobium
OTU000189	39.6833	-3.49686	0.648321	-5.39372	6.90155e-08	8.63718e-07	Down	Nitrospira
OTU000294	36.873	4.45756	1.02768	4.33748	1.44126e-05	9.2008e-05	up	Luteimonas
OTU000343	19.4415	-3.81683	1.27473	-2.99423	0.00275135	0.00831988	Down	Nocardioides
OTU000316	6.92161	5.45408	1.5398	3.54208	0.000396981	0.00163551	up	SM1A02
OTU000661	20.147	8.74267	1.78822	4.88903	1.01335e-06	9.02022e-06	up	Brevundimonas
OTU000225	43.2369	10.3297	1.84948	5.58516	2.3349e-08	3.35377e-07	up	Membranicola
OTU000544	34.9491	10.0232	1.99036	5.03587	4.75673e-07	4.69727e-06	up	Zeaxanthinibacter
OTU000696	2.00054	5.87005	2.62117	2.23947	0.0251251	0.0496997	up	Herpetosiphon
OTU000780	10.1858	8.24158	1.6395	5.0269	4.98466e-07	4.82158e-06	up	Bacillus
OTU000603	2.07926	-3.09733	1.33504	-2.32002	0.02034	0.0422859	Down	Microvirga
OTU000223	9.0625	2.35729	0.933276	2.52582	0.0115428	0.026673	up	Nocardia
OTU000280	28.4398	2.50381	0.964247	2.59665	0.00941372	0.0226368	up	Agromyces
OTU001389	2.76441	6.38697	2.09278	3.05191	0.00227388	0.00723975	up	Acuticoccus
OTU000569	7.72828	-4.0048	1.23986	-3.23005	0.0012377	0.00428619	Down	Nocardioides
OTU001527	3.7488	6.79312	1.93726	3.50656	0.000453945	0.00184497	up	Pir4_lineage
OTU001635	2.43246	6.21109	2.24859	2.76222	0.00574106	0.0152452	up	Peredibacter
OTU000219	25.2913	-4.86856	1.03006	-4.72649	2.28437e-06	1.85093e-05	Down	Rubrobacter
OTU000193	34.4745	5.73004	1.20279	4.76394	1.89848e-06	1.58919e-05	up	Nocardioides
OTU000651	15.1133	5.92808	1.40249	4.22681	2.37024e-05	0.000140657	up	Streptomyces
OTU000626	7.0924	-3.88556	1.46803	-2.64678	0.00812615	0.0201161	Down	Nitrospira
OTU000833	6.74493	5.84629	1.61635	3.61696	0.000298078	0.00127719	up	Halomonas
OTU000526	3.82791	3.5343	1.02397	3.45156	0.000557349	0.00219467	up	Euzebya
OTU000385	15.841	2.91169	1.15685	2.51692	0.0118385	0.027207	up	Mycobacterium
OTU000217	33.4745	-3.6677	0.860085	-4.26435	2.00488e-05	0.000121252	Down	Nitrospira
OTU000383	21.0185	7.89706	1.50784	5.23733	1.62914e-07	1.87203e-06	up	Alcanivorax
OTU000231	28.6005	-2.15021	0.931133	-2.30924	0.0209304	0.0432995	Down	Gaiella
OTU000610	1.86266	5.26835	2.29345	2.29713	0.0216116	0.0442741	up	Rhodanobacter
OTU001020	7.14377	7.73046	1.80266	4.28837	1.79993e-05	0.000109909	up	Marinoscillum
OTU000308	8.98714	2.99664	1.19502	2.5076	0.0121553	0.0277333	up	Pseudactinotalea
OTU000597	9.68286	8.16741	1.83997	4.43889	9.04257e-06	6.24579e-05	up	AT-s3-44
OTU001102	3.64945	6.23297	1.81286	3.43819	0.000585607	0.00228459	up	Bacillus
OTU000574	4.90455	-2.91125	1.1594	-2.51099	0.0120391	0.0275679	Down	Gemmatirosa
OTU000259	38.6833	3.75368	1.11132	3.37768	0.000731004	0.0027831	up	Longispora
OTU001676	1.5728	5.58438	1.89093	2.95324	0.00314455	0.0092867	up	Truepera
OTU001748	3.21934	6.57187	2.18002	3.01459	0.00257327	0.00791391	up	Bdellovibrio
OTU002412	1.55847	5.55213	2.23155	2.48801	0.0128459	0.0289949	up	SM1A02
OTU000416	62.2051	5.36546	1.35547	3.95839	7.54557e-05	0.000381504	up	Ochrobactrum
OTU000403	23.5889	2.75792	0.97089	2.84061	0.00450277	0.0123728	up	Paenibacillus
OTU001684	5.12087	6.25439	1.91273	3.26987	0.00107597	0.00384189	up	Bauldia
OTU000281	112.69	3.85395	1.0386	3.71073	0.000206659	0.000929598	up	Chelativorans
OTU000384	49.2902	10.0384	1.6509	6.08059	1.1974e-09	2.65529e-08	up	Sphingopyxis
OTU000641	4.52404	-2.77556	1.19438	-2.32384	0.0201341	0.0419928	Down	Baia
OTU001785	2.82426	6.36307	2.65392	2.39761	0.0165022	0.0357172	up	Acinetobacter
OTU001672	4.41313	7.02549	1.83852	3.82128	0.000132763	0.000621529	up	Tepidamorphus
OTU001791	3.60347	6.7439	2.53597	2.6593	0.00783037	0.0195219	up	SM1A02
OTU000795	3.46344	-3.83914	1.41716	-2.70904	0.0067479	0.0174424	Down	Gemmatirosa
OTU000417	17.2968	6.84128	1.21967	5.60911	2.03372e-08	3.06026e-07	up	Chelativorans
OTU000600	2.21543	5.10409	1.541	3.3122	0.000925667	0.00339143	up	Brevibacterium
OTU000952	1.64194	5.64033	2.19078	2.57458	0.0100363	0.0238008	up	Nannocystis
OTU000379	2.18193	5.99077	2.6303	2.2776	0.0227502	0.0463064	up	Amnibacterium
OTU000815	2.65975	-3.45366	1.23597	-2.7943	0.00520127	0.0141082	Down	mle1-7
OTU000444	9.4822	5.9152	1.41748	4.17304	3.00562e-05	0.000171113	up	Streptomyces
OTU002026	2.41456	6.14676	2.16596	2.83789	0.00454129	0.0124516	up	OM27_clade
OTU001066	1.95608	5.84282	1.90203	3.07189	0.00212705	0.00689371	up	Roseovarius
OTU000733	10.7209	8.33252	1.61377	5.16339	2.42519e-07	2.62004e-06	up	Thalassobaculum
OTU000437	41.1832	7.81999	1.62768	4.80438	1.55232e-06	1.33786e-05	up	BIyi10
OTU001089	3.91941	6.87126	1.9337	3.55342	0.000380255	0.00158106	up	Bordetella
OTU000372	13.7139	-2.28305	0.90738	-2.51609	0.0118666	0.0272222	Down	Nocardioides
OTU000549	12.8299	4.06701	1.0041	4.0504	5.1131e-05	0.000272699	up	Pseudonocardia
OTU000607	4.80086	-3.1454	1.18576	-2.65263	0.00798665	0.0198333	Down	Bryobacter
OTU000602	12.3368	7.10395	1.68713	4.21068	2.54607e-05	0.000150385	up	Truepera
OTU001248	7.76087	7.84066	2.6435	2.96601	0.00301691	0.0089938	up	Pseudomonas
OTU002038	2.04236	5.43436	2.30284	2.35985	0.0182821	0.0390348	up	SWB02
OTU000442	55.221	10.6815	2.00703	5.32202	1.02621e-07	1.23536e-06	up	Alterococcus
OTU000478	8.68785	-2.46286	0.946534	-2.60198	0.00926885	0.0223584	Down	Paenibacillus
OTU000467	1.51198	3.29441	1.36591	2.41187	0.0158708	0.0344686	up	Cellulomonas
OTU000415	5.79743	-2.25171	0.958382	-2.3495	0.0187989	0.0399358	Down	Microvirga
OTU000487	26.7101	9.62702	1.93612	4.97232	6.61568e-07	6.14869e-06	up	Planktosalinus
OTU000506	16.2927	7.45725	1.41873	5.25629	1.46993e-07	1.73644e-06	up	Methyloceanibacter
OTU000570	4.2727	3.39779	1.35795	2.50214	0.0123444	0.0280388	up	Gracilibacillus
OTU001427	6.80468	7.66578	2.53183	3.02776	0.00246377	0.0076864	up	Bacteroides
OTU001022	4.93696	6.7132	1.3712	4.89586	9.78744e-07	8.77399e-06	up	Tepidamorphus
OTU000782	2.56883	6.2445	2.15832	2.89322	0.00381316	0.0108311	up	Halomonas
OTU000512	31.6465	9.87934	2.13028	4.63759	3.52503e-06	2.71685e-05	up	SM1A02
OTU000681	3.59951	-3.89689	1.44115	-2.70402	0.00685061	0.0176293	Down	Haliangium
OTU000945	6.72046	7.62342	1.97797	3.85417	0.000116125	0.000557804	up	SM1A02
OTU000593	6.61662	-3.65419	1.24779	-2.92852	0.00340575	0.00994197	Down	Nonomuraea
OTU001470	2.9791	6.44419	2.61195	2.4672	0.0136176	0.0304109	up	Allorhizobium-Neorhizobium-Pararhizobium-Rhizobium
OTU000598	14.7011	8.76718	2.65564	3.30134	0.000962231	0.003495	up	Pseudomonas
OTU000520	23.6562	8.03819	1.27021	6.32824	2.4797e-10	6.94708e-09	up	TX1A-55
OTU001596	3.1168	6.56745	2.1833	3.00804	0.00262942	0.00806418	up	Muricauda
OTU001621	4.36197	7.00497	2.14065	3.27235	0.00106656	0.00381908	up	Marinoscillum
OTU000928	11.1981	8.38827	2.06408	4.06393	4.82533e-05	0.00026065	up	Subgroup_10
OTU000543	5.73238	-2.94334	1.05734	-2.78373	0.00537375	0.014452	Down	Bryobacter
OTU000588	6.6251	7.13756	1.63111	4.3759	1.20934e-05	8.00315e-05	up	Subgroup_10
OTU000844	12.4449	8.53632	1.97413	4.3241	1.53154e-05	9.72798e-05	up	Muricauda
OTU001084	2.40299	5.71208	1.97827	2.88741	0.00388427	0.0110083	up	Patulibacter
OTU000730	3.68564	-3.92662	1.2338	-3.18254	0.00145987	0.0049254	Down	Paenibacillus
OTU001461	3.60947	6.72937	2.19316	3.06835	0.00215247	0.00690019	up	Pir4_lineage
OTU001511	2.14763	4.98829	1.99969	2.49453	0.0126124	0.028519	up	Oceanicella
OTU001400	4.0369	6.89159	2.56781	2.68384	0.00727822	0.0184732	up	Paenibacillus
OTU000997	1.86467	5.3583	1.97874	2.70793	0.00677035	0.0174647	up	SM1A02
OTU000947	3.10949	5.52276	2.29532	2.4061	0.0161239	0.0349581	up	Nannocystis
OTU000899	10.8998	6.88675	1.784	3.86029	0.000113251	0.00054637	up	Bacillus
OTU000706	13.2501	8.13598	1.71557	4.74245	2.11153e-06	1.7331e-05	up	Candidatus_Berkiella
OTU001609	3.95633	6.88554	2.54828	2.70203	0.00689179	0.0176341	up	Cerasicoccus
OTU000709	1.23257	4.16077	1.83914	2.26234	0.0236763	0.0475785	up	Bacillus
OTU000640	22.0828	9.36321	1.68887	5.54407	2.95521e-08	4.10482e-07	up	PAUC26f
OTU000956	3.58398	5.78146	1.50037	3.85337	0.000116503	0.000557804	up	Paenibacillus
OTU000650	29.3026	9.75997	1.68889	5.77892	7.51808e-09	1.26705e-07	up	Subgroup_10
OTU001053	8.79614	7.07312	1.81323	3.90084	9.58611e-05	0.000469645	up	Paenibacillus
OTU001562	2.92263	5.42842	2.32875	2.33105	0.0197507	0.041539	up	Haloactinopolyspora
OTU001179	3.10937	3.53863	1.39613	2.5346	0.0112575	0.0261091	up	Paenibacillus
OTU001550	2.34823	6.15643	2.59196	2.3752	0.0175395	0.0375762	up	Subsaxibacter
OTU000830	10.3625	7.79722	1.78715	4.36293	1.2833e-05	8.40459e-05	up	Glycomyces

## Sheet: TableS4
Table S4 Bacterial co-occurrence network characteristics in BULK, NCD and RHA.
Group	Node	%Positve edge	%Negative edge	Average degree	Modularity	Average path length
Bulk	284	75.37	24.63	13.37	0.47	1.98
RHA	283	78.15	21.85	16.89	0.51	1.86

## Sheet: TableS5
Table S5 Fungal co-occurrence network characteristics in BULK, NCD and RHA.
Group	Node	%Positve edge	%Negative edge	Average degree	Modularity	Average path length
Bulk	40	89.19	10.81	0.67	0.84	1
NCD	89	69.47	30.53	4.07	0.57	2.38
RHA	40	89.19	10.81	0.67	0.84	1

## Sheet: TableS6
Table S6 Ternary diagram enrichment OTU in bulk soil, rhizosphere soil, root and stem. Occupancy shows the percentage of samples containing the OTU. OTU names and identities (%) for bacteria and fungi were obtained from NCBI blastn top hits.
Species	OTU number	PR2 database assignment	OUT name	Identities bp/bp (%)
Bacteria	OTU1	Bacteria;Proteobacteria;Gammaproteobacteria;Enterobacteriales;Enterobacteriaceae	Serratia rubidaea	1
Bacteria	OTU3	Bacteria;Proteobacteria;Gammaproteobacteria;Pseudomonadales;Pseudomonadaceae;Pseudomonas	Pseudomonas sp	1
Bacteria	OTU5	Bacteria;Proteobacteria;Gammaproteobacteria;Enterobacteriales;Enterobacteriaceae	Pantoea ananatis	1
Bacteria	OTU6	Bacteria;Firmicutes;Bacilli;Bacillales;Bacillaceae;Bacillus	Bacillus atrophaeus	1
Bacteria	OTU9	Bacteria;Proteobacteria;Gammaproteobacteria;Enterobacteriales;Enterobacteriaceae	Pantoea agglomeran	0.9904
Bacteria	OTU54	Bacteria;Proteobacteria;Gammaproteobacteria;Enterobacteriales;Enterobacteriaceae	Erwinia sp.	0.9879
Fungi	OTU1	Ascomycota;Sordariomycetes;Hypocreales;Nectriaceae;Fusarium;Fusarium_solani	Fusarium falciforme	1
Fungi	OTU3	Ascomycota;Sordariomycetes;Sordariales;Chaetomiaceae;Botryotrichum;Botryotrichum_atrogriseum	Botryotrichum piluliferum	1
Fungi	OTU5	Ascomycota;Sordariomycetes;Sordariales;Chaetomiaceae;Chaetomium	Chaetomium angustispirale	1
Fungi	OTU6	Ascomycota;Sordariomycetes;Hypocreales;Nectriaceae;Gibberella;Gibberella_baccata	Fusarium acuminatum	1
Fungi	OTU9	Ascomycota;Sordariomycetes;Xylariales;Diatrypaceae;Monosporascus	Monosporascus ibericus	0.99
Fungi	OTU54		Uncultured fungus	0.8

## Sheet: TableS7
Table S7 Bacterial co-occurrence network characteristics in rhizosphere and endosphere.
Group	Node	%Positve edge	%Negative edge	Average degree	Modularity	Average path length	Hub node
Rhizosphere	568	76.43	23.57	24.37	0.55	1.97	63
Endosphere	294	97.01	2.99	1.16	0.85	1	NA

## Sheet: Table S8
Table S8 Node hubs in rhizosphere bacterial microbiota
	Degree	Closness_centrality	Group
HA_Sphingobacterium	47	0.605894	HA
CD_Aeromonas	53	0.604576	CD
HA_Clostridium_sensu_strict13	53	0.604582	HA
HA_Pajaroellobacter	50	0.60414	HA
CD_Leucobacter	41	0.612036	CD
HA_Pantoea	53	0.604568	HA
CD_Neisseria	53	0.607211	CD
HA_Geminicoccus	57	0.603969	HA
HA_Staphylococcus	55	0.603972	HA
CD_Ruminococcaceae_UCG013	54	0.610028	CD
HA_Inquilinus	57	0.639208	HA
CD_Shimazuella	58	0.616705	CD
HA_Exiguobacterium	41	0.612035	HA
HA_Kineosporia	57	0.603969	HA
HA_Paenibacillus	57	0.603688	HA
HA_Aureimonas	54	0.610025	HA
CD_Robinsoniella	45	0.621729	CD
HA_Amnibacterium	41	0.612042	HA
CD_Pontibacter	52	0.602621	CD
HA_Tistlia	45	0.62176	HA
HA_Labrenzia	55	0.603981	HA
CD_Rheinheimera	51	0.616168	CD
CD_Rhodopirellula	47	0.605909	CD
HA_Sporosarcina	56	0.616927	HA
HA_Baia	65	0.631233	HA
CD_Aerococcus	52	0.602604	CD
HA_EscherichiaShigella	52	0.602594	HA
CD_Tepidicaulis	57	0.639204	CD
HA_Proteobacteria_bacterium_B210	52	0.602582	HA
CD_Sphingobacterium	51	0.613148	CD
CD_Methylonatrum	57	0.603963	CD
CD_Geminicoccus	58	0.616704	CD
HA_Roseiarcus	52	0.602568	HA
HA_Acinetobacter	45	0.607048	HA
HA_Sphaerisporangium	52	0.602567	HA
CD_Solirubrobacteralebacterium_6714	49	0.609793	CD
HA_Phaeocystidibacter	52	0.602565	HA
CD_Sorangium	53	0.607219	CD
CD_Amnibacterium	45	0.607054	CD
HA_Kaistia	55	0.614705	HA
HA_Gemmatirosa	55	0.614715	HA
HA_Thermobrachium	57	0.603954	HA
CD_Kineococcus	50	0.604134	CD
HA_Nitrococcus	60	0.628507	HA
HA_Rhodanobacter	57	0.639194	HA
HA_Dongia	54	0.606	HA
HA_Nitrosospira	55	0.614721	HA
CD_Tistlia	65	0.631229	CD
HA_Cerasicoccus	57	0.603948	HA
HA_Tunicatimonas	58	0.62526	HA
CD_Anaeromyxobacter_dehalogenans	52	0.604293	CD
CD_mle17	52	0.604295	CD
HA_Sulfurifustis	52	0.603	HA
CD_Crocinitomix	57	0.639182	CD
HA_Microlunatus	65	0.631223	HA
HA_Tepidicaulis	57	0.603945	HA
HA_Kineococcus	57	0.639171	HA
CD_Azohydromonas	53	0.607222	CD
HA_Solirubrobacteralebacterium_6714	60	0.628496	HA
HA_Crocinitomix	57	0.603946	HA
CD_Chloronema	50	0.604129	CD
CD_Solibacillus	41	0.612065	CD
HA_Pseudorhodoplanes	53	0.607214	HA

## Sheet: TableS9
Table S9 Fungal co-occurrence network characteristics in rhizosphere and endosphere.
Group	Node	%Positve edge	%Negative edge	Average degree	Modularity	Average path length	Hub node
Rhizosphere	182	70.25	29.75	7.72	0.53	2.1	4
Endosphere	178	64.94	35.06	7.81	0.5	2.05	5
